# Supplementary material for: Evaluating Adjusted ssGBLUP Models for Genomic Prediction and Matrix Compatibility in South African Holstein Cattle
Source: Animals (Basel). 2026 Jan 23;16(3):357. doi: 10.3390/ani16030357 (PMC12897264; doi:10.3390/ani16030357)
Supplement: Supplementary file 1 [file animals-16-00357-s001.zip]

Archive with 1 entries (1 files):
- animals-4080181-supplementary.pdf
